# Supplementary material for: Position Validation of the Dwarfing Gene Dw6 in Oat (Avena sativa L.) and Its Correlated Effects on Agronomic Traits
Source: Front Plant Sci. 2021 May 20;12:668847. doi: 10.3389/fpls.2021.668847 (PMC8172587; doi:10.3389/fpls.2021.668847)
Supplement: Supplementary file 5 [file Table_1.XLSX]

## Sheet: Sheet1
Table S1. List of the recombinant inbred lines and the parents used in this study and their allelic information of five polymorphic SSR markers and raw agronomic data in each of environment of testing
Line	Group#	Allele					2018-2019 (WJ)										2018-2019 (CZ)										2019-2020 (WJ)
		SSR120	SSR65	SSR79	SSR116	SSR83	Plant height (cm)	Panicle length (cm)	No. of whorls	Spikelet number per panicle	Productive tiller number	Hundred kernel weight (g)	Kernel length (mm)	Kernel width (mm)	Kernel perimeter (mm)	Coleoptile length (cm)	Plant height (cm)	Panicle length (cm)	No. of whorls	Spikelet number per panicle	Productive tiller number	Hundred kernel weight (g)	Kernel length (mm)	Kernel width (mm)	Kernel perimeter (mm)	Coleoptile length (cm)	Plant height (cm)	Panicle length (cm)	No. of whorls	Spikelet number per panicle	Hundred kernel weight (g)	Kernel length (mm)	Kernel width (mm)	Kernel perimeter (mm)
WAOAT2132	Dwarf	A	A	A	A	A	96.2	25.2	7.6	52	14.5	3.6	8.8	2.4	22.2	10.2	78.8	22.4	8.8	70.6	11	3.2	8.8	2.6	21.3	9.9	90.5	22.3	8.6	73.3	2.9	7.9	2.6	19.9
Caracas	Tall	B	B	B	B	B	167.9	34.4	8.4	72	11.8	4.4	9.3	3	24.4	12.4	134.5	28.1	9.4	97	8	4.3	9.8	2.8	25.1	11.4	166.3	31.4	9	98.3	4	9.8	2.8	25.6
WC_F8_12	Dwarf	A	A	A	A	A	99.2	25.5	8.6	60.4	14.4						61.6	23.4	7.8	54.8	9						82.5	18.9	8.4	54.6
WC_F8_16	Dwarf	A	A	A	A	A	102	23.8	8	42.6	9.6						68.6	22	8.4	47.2	8.6						84.2	17.5	8.2	95.4
WC_F8_18	Dwarf	A	A	A	A	A	92.4	22.4	8.8	82.6	10.6						59	18.9	7.8	76.8	11.8						67.4	19	7.6	62.2
WC_F8_19	Dwarf	A	A	A	A	A	89.1	21.2	8.6	97	9.6						64.7	21.7	8.2	86.8	13.8						88.2	20.1	8.8	75.6
WC_F8_20	Dwarf	A	A	A	A	A	92.7	20.2	8.6	78.8	10						61.3	19.9	7.8	79	10.4						85.2	21.2	8.6	80.4
WC_F8_27	Dwarf	B	A	A	B	A	100.6	22.3	9.2	48.8	8.6	2.9	9.2	2.7	24	9.1	69	22	8.2	90.2	7.6	3.5	9.2	2.6	22.3	12.3	87.2	18.4	8.4	71.8	2	8.1	2.3	20.5
WC_F8_28	Dwarf	A	A	A	A	A	122.6	25.4	8.2	75.2	6.4						76.4	25.5	8.6	43.2	13.6						102.7	18.1	7.6	87.6
WC_F8_34	Dwarf	A	A	A	A	A	70.2	28.8	8.6	73	10.6						72.6	20.4	7.8	67.4	7.8						89.9	17.7	9	57.2
WC_F8_39	Dwarf	A	A	A	A	A	113.4	25.1	8.2	57.6	6.8						58.7	18.4	6	37.2	8.2						100.2	20.5	8.2	70.8
WC_F8_41	Dwarf	A	A	A	A	A	109	24.4	8	69	8.6	3.3	9	3.1	24.6	8.2	60	19.4	7.4	54.8	6.6	4.3	8.8	3	22.8	9.3	95.4	31.1	10.8	114.6	2.5	7.9	2.7	21.2
WC_F8_44	Dwarf	A	A	A	A	A	87.4	26.6	8.6	57.6	10.6						58.3	24.3	7	56.4	8.8						83	23.3	8.8	64
WC_F8_45	Dwarf	A	A	A	A	A	95.6	29.2	9.4	133.2	7.6						67.7	26.2	7.4	83.8	6.4						94.8	21.7	8.6	94.2
WC_F8_51	Dwarf	A	A	A	B	A	101	24.4	8.4	93	8.2	3.7	9	3.1	24.8	4.5	88.4	21.9	5.6	48.6	5.8	4.2	9.1	3.2	24.7	8.3	92.4	22.2	9.2	90.6	3.7	8.6	3	23.3
WC_F8_61	Dwarf	A	A	A	A	A	102.4	22.8	7.4	68.4	13.4						53.3	22.4	7.2	54.6	6.8						87.5	20.2	9.4	132.4
WC_F8_66	Dwarf	A	A	A	A	A	126.1	27	10	99	9.8						76.2	27.1	9	98.4	5.8						113	18.7	9	130.6
WC_F8_70	Dwarf	A	A	A	A	A	99	22.3	9.4	106	7.8	3.4	8.7	3	24	5	71.7	26.7	7.6	79.6	9.6	3.4	8.2	2.8	21.3	11.3	108.4	21.9	8.8	107.2	2.4	7.8	2.6	21.1
WC_F8_79	Dwarf	A	A	A	A	A	103.8	24.8	8.4	67	13.8						68	18.8	6.6	47.8	7.4						104.1	19.1	8.2	89.4
WC_F8_80	Dwarf	A	A	A	A	A	106.3	22.8	8.6	98	12.6						68.2	23	7.6	60.6	8.8						107.7	21.3	7.8	81.4
WC_F8_84	Dwarf	A	A	A	A	A	122	24.5	9.8	82.2	10.2	2.9	8.6	2.8	22.6	10.3	79.6	27.1	7.8	93.8	11.2	5.1	8.7	3.1	23.2	8	90.9	18	9	97.8	3.2	8.4	2.8	22.1
WC_F8_85	Dwarf	A	A	A	A	A	114.4	27.9	9.4	64.8	11.2						79.6	25.3	8.8	91.8	8						102.9	23.1	9.6	119.8
WC_F8_92	Dwarf	A	A	A	A	A	93.5	25.8	9.8	127.6	12.8						74.8	29.8	9	112.6	11.2						102	23	9.2	109.8
WC_F8_95	Dwarf	A	A	A	A	A	113.8	24	9	98	11.2	3.3	8.9	2.9	23.8	10.3	75.2	25.8	9	79.8	13	4.5	8.8	3	23	5.2	111.6	23.2	9.4	90	2.5	8.3	2.7	21.6
WC_F8_96	Dwarf	A	A	A	A	A	103.7	22.1	9	83	11						71.2	20.4	7.4	62	9						90.8	20.9	8.2	85.8
WC_F8_97	Dwarf	A	A	A	A	A	111	25.9	8.8	109.4	13						86.7	25.4	7.8	72	11.6						107.5	22.5	8.2	96.6
WC_F8_104	Dwarf	A	A	A	A	A	100.4	24.5	9.2	116	11.4	3.5	9.1	3.1	24.8	11.7	84.4	23.4	8.8	76.8	12.2	4.6	9.1	3.1	24.6	10.1	94.4	20.8	9	67.6	3.6	9	3.1	24.8
WC_F8_107	Dwarf	A	A	A	A	A	106.4	22.4	9.2	58.2	11.8						89	24.8	8	59	13						102.2	19.2	8.8	74.6
WC_F8_120	Dwarf	A	A	A	A	A	100.5	21.8	8.8	71.6	9.8						91.6	23	8.4	80.6	8.8						94.5	21.6	9.2	94.6
WC_F8_121	Dwarf	A	A	A	A	A	105.8	23.4	9.2	58.4	16						100.2	32.2	8.8	101.4	13.6						99.1	27.6	8.8	94.4
WC_F8_131	Dwarf	A	A	A	A	A	94.3	21.6	9.8	92.6	7.4	4.4	9.3	3	24.4	6.5	85.8	25.7	9	91.2	13	4.7	9.8	2.7	25.1	9.9	92	22.7	8.2	60.2	3.9	9.8	2.8	25.6
WC_F8_139	Dwarf	A	A	A	A	A	96.4	23.7	10	130.4	16.4						84.7	23.2	8.8	73.4	12.4						100.3	20.3	9.8	106
WC_F8_141	Dwarf	A	A	A	A	A	88.6	19.9	8.2	76.2	9.6	3.6	9.8	2.9	26.3	8.6	75	20.5	7.2	65	11.6	3.9	9.6	3	24.7	7.1	82.4	17.8	7.6	58.8	2.6	8.7	2.7	23
WC_F8_144	Dwarf	A	A	A	A	A	94.4	24.2	9.4	118.8	12.4						80.1	24	8.8	81.2	10.2						92.7	21.2	9.4	105
WC_F8_146	Dwarf	A	A	A	A	A	80.1	22.8	8.4	82.4	8.4						84	24.2	8	53.4	9.4						89.6	21.1	8.8	86.8
WC_F8_151	Dwarf	A	A	A	A	A	87.9	21.2	9	127.4	5.2	3.8	8.4	3.2	24.3	10.5	82.4	21	8.4	75	11.6	4.7	8.5	3.3	22.9	10.9	87.8	19.7	9	81	3	8.1	2.9	21.6
WC_F8_152	Dwarf	A	A	A	A	A	86.6	23	8.4	81.2	11.4						77	23.4	8.2	72.8	12.2
WC_F8_154	Dwarf	A	A	A	A	A	83.4	20.6	8.2	98	11.2	3.7	9.1	3.1	24.7	8.3	74.7	19.6	7.4	59.4	10.6	5.1	9.5	3.1	24.2	12.8	63.8	14.9	7.2	64.8	3	8.4	2.9	22.1
WC_F8_155	Dwarf	A	A	A	A	A	71.9	20.6	9	71.2	7.2	3.1	8.8	2.9	23.7	7.6	71.7	22.6	8.6	89.2	15	3.7	8.2	2.9	21.7	7.6	76.9	21.2	9.4	102.2	2.9	8.3	3.1	22.7
WC_F8_157	Dwarf	A	A	A	A	A	97.4	28.2	8.6	59.8	11.4						96.8	25.2	9.2	129.6	13.6						99.3	20.9	9	126.6
WC_F8_158	Dwarf	A	A	A	A	A	98.1	24.4	9.6	169.4	8.6	3	8.1	2.9	22.7	9.6	106.4	26.3	9.6	103.8	9.6	3.7	8.4	2.9	22.2	10.3	103.4	23	9.2	66.4	3.2	8	2.9	21.2
WC_F8_161	Dwarf	A	A	A	A	A	81	20.6	8.4	89.6	9.6						78.5	23.1	7.8	75.6	11.8						90.1	22.7	8.6	78.4
WC_F8_163	Dwarf	A	A	A	A	A	97.2	25.5	9.2	54.8	9	2.8	9.1	2.6	23	8.6	92.2	28.2	9	72.6	13	5	9.4	2.9	23.8	9.8	108	26.6	9.8	90.4	2.7	8.5	2.6	21.9
WC_F8_169	Dwarf	A	A	A	A	A	77.4	21	8.8	97.8	11.6						84.2	19.8	8.6	83.6	12.2						88.4	19.9	9.8	120.2
WC_F8_173	Dwarf	A	A	A	A	A	86.1	22.2	9	105.6	6						83.6	27	9.8	92	10.2						113.6	23.7	9.4	118.2
WC_F8_177	Dwarf	A	A	A	A	A	89.6	26.1	8.8	62	6.2						97.9	28.1	9.2	145.4	11.2						101.4	22.6	9.2	124.2
WC_F8_179	Dwarf	A	A	A	A	A	94.2	32.8	9.8	135.4	3.8						96.4	27.3	9.8	71.6	10.4						88.2	19.1	8.8	131.6
WC_F8_180	Dwarf	A	A	A	A	A	82.8	19	8.2	69.6	8.2						81.8	21.7	8.8	85.8	16.2						86.5	20.9	8.8	81.4
WC_F8_182	Dwarf	A	A	A	A	A	93	24.2	10	78	7.2						92.7	26.9	9	98.4	9.4						95	22.2	9.4	102.6
WC_F8_183	Dwarf	A	A	A	A	A	88.1	28.2	9.8	76.2	6.8	3.6	8.8	3.1	23.8	10.2	89.1	28	8.2	96.6	10.2	3.8	9.1	3	24	9.1	94.9	20.6	8.4	119.4	2.4	8.2	2.6	21.2
WC_F8_188	Dwarf	A	A	A	A	A	75.2	16.4	8	47.8	8.6						67	19.1	7.8	66.4	11.8						71	17.8	8.2	91.6
WC_F8_193	Dwarf	A	A	A	A	A	108.8	31	10.4	109	10.8						88.5	28	9.6	61.4	9.8						86.6	20.6	9.4	112
WC_F8_194	Dwarf	A	A	A	A	A	110.8	26.2	10.4	107.6	12.8	2.8	8.7	2.9	22.9	6.2	99.8	29	9.2	76.6	12	4.4	8.6	3.1	22.8	10.1	95.2	22.1	9.8	98.2	3.7	8.1	3.1	21.8
WC_F8_195	Dwarf	A	A	A	A	A	99.8	24.4	9	111.2	8.2						93.7	28.6	8.6	110	14						87.1	23.7	9.2	150.2
WC_F8_196	Dwarf	A	A	A	A	A	113.4	31.8	9.6	98.4	14.6						94	30.1	9.4	139	10.4						90.5	25.3	9	106.4
WC_F8_197	Dwarf	A	A	A	A	A	93	21.4	8.8	65	10	2.7	8.9	3	24.5	7.1	78.8	24.6	8.4	95.2	10.8	3.7	9.2	3.1	24.8	11.1	77.8	21.4	8.4	71	2.2	8	2.6	21.9
WC_F8_199	Dwarf	A	A	A	A	A	113.6	30.5	9.8	76.2	10.8						99.1	27.2	9.4	95.2	16						90.4	21.7	9.4	106.4
WC_F8_200	Dwarf	A	A	A	A	A	99.1	26.6	10.2	91.4	11.6						93.9	24.8	8.4	71.8	11.2						87.5	21.8	9.6	112.8
WC_F8_201	Dwarf	A	A	A	A	A	90.1	22.7	9.6	131	12.2	3.3	9.6	3	24.8	7.6	82.6	22.4	8.6	91.8	12.4	3.5	9.1	2.7	22.7	10.9	85.9	18.8	8.6	103	2.8	8.9	2.8	23.1
WC_F8_202	Dwarf	A	A	A	A	A	79.8	20.8	9	72.6	9.6						75.8	22.8	8.8	67.4	10.8						69	19.9	8.6	79.4
WC_F8_205	Dwarf	A	A	A	A	A	94.1	22.3	9.4	85.8	9.6						83.6	23.2	8.8	85.8	9.4						82.3	20.2	8.3	78.7
WC_F8_206	Dwarf	A	A	A	A	A	109.3	27.1	9.8	113.4	13.4	4.2	9.6	3.2	26.7	11.4	95.5	26.9	8.2	88.6	14.2	5.1	9.4	3	23.8	14.6	98.8	22.5	8.6	101.6	3.1	8.6	3	23
WC_F8_209	Dwarf	A	A	A	A	A	106	22.9	9.2	77.6	12.6						102.6	23.5	8.8	52.8	10.4						99.6	20.5	9.2	101
WC_F8_211	Dwarf	A	A	A	A	A	100.2	20.6	8.6	75.2	9.4						89.1	21.2	8.4	62.8	13.6						88.6	20.3	8.4	71.4
WC_F8_215	Dwarf	B	A	A	B	A	100.1	19.9	9.2	101.6	12	4.4	9.8	3.2	26	9.8	90.9	21.9	9	48.2	10.8	5	9.7	3.3	26	9.2	85.3	18	8.8	99.8	3.4	9	2.9	24.3
WC_F8_216	Dwarf	A	A	A	A	A	89.4	16.3	7.8	85.8	12.4						81.5	19.9	8.6	72.8	10.4						78.1	15.9	7.8	58.8
WC_F8_220	Dwarf	A	A	A	A	A	99	23.2	8.2	55.2	11.6	3.5	9.4	3	24.6	8.8	83.3	27.6	8	84	13.4	4.7	9.6	2.9	23.3	6.2	92.4	23.1	8.6	85.4	2.9	8.7	2.8	22.2
WC_F8_224	Dwarf	A	A	A	A	A	105.7	26.9	9	74.8	9						87.3	28.9	8.8	79.2	14.4						100.6	25.8	8.4	98.6
WC_F8_225	Dwarf	A	A	A	A	A	119.4	24.3	8.4	78.6	13.2						95.8	26	8.6	87.6	10.8						101.8	24.3	8.2	69.2
WC_F8_226	Dwarf	A	A	A	A	A	102.4	24.1	9	103.4	11.2	2.9	8.7	2.9	23.2	11.4	89.4	26.1	8.8	62.6	10	3.7	8.7	2.9	23	8.9	95.8	21.1	8.8	91.4	3.6	8.8	3	23
WC_F8_227	Dwarf	A	A	A	A	A	98.2	26	8.8	98.2	11.4						86.1	29.6	9.2	102	10.4						89.6	24.8	8.6	82.8
WC_F8_230	Dwarf	A	A	A	A	A	101.4	29.1	9.6	118.2	9						90.3	31	9.6	82.4	11.2						90.3	19.5	9.2	86.6
WC_F8_237	Dwarf	A	A	A	A	A	121.3	25.9	9.8	112	7.4																107.4	21.4	8.6	112.2
WC_F8_240	Dwarf	A	A	A	A	A	106.8	28.7	10.8	96	11																98.8	25.1	10	85.7
WC_F8_242	Dwarf	A	A	A	A	A	108	26.2	9.4	121	8.4	3	8.6	2.9	23.1	8.2	96	31.4	9	118	10	3.7	8.8	2.8	22.8	9.1	102.7	25.8	9.2	106.6	2.8	9.6	2.7	23.8
WC_F8_243	Dwarf	A	A	A	A	A	102	31.9	11	156.2	9.6						102.2	29.4	9.6	52	8.6						108.5	18.9	8.6	100.4
WC_F8_245	Dwarf	A	A	A	A	A	115.6	32.9	10.2	81.4	13.4	3.4	9.3	3.1	25.4	8.9	101.2	29.4	8.8	91.6	9.8	4.4	9.2	3.1	23.9	10.1	103.9	23.7	9	108.2	3.1	8.2	2.8	22
WC_F8_246	Dwarf	A	A	A	A	A	107	29	8.8	132.4	12	3.2	9.4	2.9	24.2	8.9	84.7	25.9	9.8	111.2	10.4	4.5	8.8	3	22.7	8.1	100.9	21.7	9.2	109.8	2.8	8.2	2.6	21.8
WC_F8_249	Dwarf	A	A	A	A	A	105	29.3	10.4	70	13.6																90.5	17.9	8.3	77
WC_F8_250	Dwarf	A	A	A	A	A	125.8	22.9	8.2	60.4	8.8						89.9	24.6	8.4	50.8	8.8						91.7	23.2	8	85
WC_F8_251	Dwarf	A	A	A	A	A	106.5	25.3	8.6	53.6	11.6						81.4	24.3	8.6	68	9.8						90.2	26.7	9	73.3
WC_F8_252	Dwarf	A	A	A	A	A	109.2	28.9	8.8	100.4	14.4	4.5	9.6	3.3	26.5	7.2	88.2	28	9.6	79.6	11	4.4	9.9	3.1	24.5	12.5	96.3	35.5	9	98.7	3.6	9	3.1	23.7
WC_F8_254	Dwarf	A	A	A	A	A	121.5	25.1	8.6	123.8	8.8						86.5	23.6	9	108.2	11.4						105.6	21.3	7.6	72.2
WC_F8_256	Dwarf	A	A	A	A	A	120.6	28.8	9.8	58.8	8.8	4.6	9.6	3.2	28.7	12	77.2	28.7	9.6	68.2	7.8	5.1	9.5	3.1	25.5	7.4	92.6	20.7	8.6	71	3.3	8.8	3	23.6
WC_F8_257	Dwarf	A	A	A	A	A	108	24.3	9	63.6	9.4						71.1	23	8	69.8	8.2						87.1	24.7	8	97
WC_F8_260	Dwarf	A	A	A	A	A	90.4	21.8	8.8	101	8.6						71.4	27.5	9.2	64	8.2						81	22	9	71.2
WC_F8_261	Dwarf	A	A	A	A	A	113.8	28.7	9.4	84.2	10.4	4.7	10.3	3.2	26.7	7.2	76.7	25	7.8	85.8	8	5.2	10.1	2.9	26.1	5	82.4	16.9	7.6	63	3.8	9.6	3	25.8
WC_F8_262	Dwarf	A	A	A	A	A	115.2	23.2	8.8	63.2	7.8						65	19.3	7	54.4	7.2						109.2	25	9.2	153.8
WC_F8_263	Dwarf	A	A	A	A	A	121.5	33.3	9.4	85.4	10	3.7	9.5	3.1	25.7	6.7	68.3	27	9.2	80.6	5.4	3.7	9.2	3.2	25.4	4.8	72.3	14.8	7.4	68.8	3.7	9.2	3.1	24.7
WC_F8_264	Dwarf	A	A	A	A	A	114.9	27.3	9.8	72.2	12.2						71.5	26.2	8.4	76.2	5.8						69.6	17.1	7.8	73.8
WC_F8_266	Dwarf	A	A	A	A	A	87	36.2	10	51.2	11.6						64.8	27.1	7.6	58.8	5.2						69.6	18.3	7.6	66.8
WC_F8_268	Dwarf	A	A	A	A	A	113	27	9.6	63.4	9	2.9	8.7	2.9	23.2	12.9	64.5	25.4	9	78.4	6.4	3.7	8.7	2.9	23	10.1	85.2	18.9	7.8	66.8	3.6	8.8	3	23
WC_F8_271	Dwarf	A	A	A	A	A	114.2	26.4	8.2	89.8	10.8						63.2	20	6	43.4	7						110.2	25.1	8.8	98.2
WC_F8_275	Dwarf	A	A	A	A	A	98.4	21.6	9.4	55	9.6						46.4	16	7	41	5						86.4	19.4	9.6	107.6
WC_F8_277	Dwarf	A	A	A	A	A	93.2	21.4	7.6	90.2	11.8						53.8	17.4	6.4	36.2	6.4						95.3	19.4	8.6	91
WC_F8_280	Dwarf	A	A	A	A	A	117	25.8	9.6	56.2	9.8						62.3	23.2	7.4	64	7.2						105.1	23.1	8.6	78.2
WC_F8_281	Dwarf	A	A	A	A	A											70.6	28.5	8.2	59.8	7.8						65.6	15.2	7.2	60.2
WC_F8_284	Dwarf	A	B	A	A	B	100.8	21.4	8	94.8	7.8						48.2	14.4	6.8	30.6	4.6						87.9	18.7	8.6	86.8
WC_F8_285	Dwarf	A	A	A	A	A	117.6	30.7	9.4	58.4	12						66.8	28.1	7.2	108.8	8.2						92.4	24.1	9.2	89
WC_F8_286	Dwarf	A	A	A	A	A	116.5	24	9.6	65.6	12.2						65.8	26	7	78.4	5.6						93.8	25.5	9	63.6
WC_F8_287	Dwarf	A	A	A	A	A	110.8	22.8	8.8	82.4	11.2						98	25.4	7.6	49.2	5.2						108.8	26.4	9.4	113.4
WC_F8_289	Dwarf	A	A	A	A	A	90.8	21	6.6	50.6	10.4						59.6	18.7	5.8	58.2	7.4						88.8	20.2	8.4	58.6
WC_F8_295	Dwarf	A	A	A	A	A	92.5	30.5	9.8	93.6	14.5						63.4	23	7.4	46	10.8						97	21.2	8.8	83.6
WC_F8_296	Dwarf	A	A	A	A	A	103.5	28.5	10	89.8	14						60.6	20.4	7	74.8	8.2						85	19.2	9.2	61.4
WC_F8_297	Dwarf	A	A	A	A	A	101	27.8	10	122.6	11.2						69.2	23.4	8	51.8	8.8						92	21.6	9.2	82.2
WC_F8_298	Dwarf	A	B	A	A	B	96.5	25	9.2	71.4	16						66.2	22.6	8	65.4	8.8						89.8	21.8	9.2	109
WC_F8_299	Dwarf	A	A	A	A	A	101.6	37	9.8	82.8	13						72.3	30.4	9.6	119.8	8						81.4	22.3	9.2	75
WC_F8_301	Dwarf	A	A	A	A	A	102.4	31.8	9.4	109	11.4						66.2	24.7	7.2	45.8	6.6						97.2	24.7	9.4	96.8
WC_F8_304	Dwarf	A	A	A	A	A	97.1	27.6	9	63	12.4						72.8	21.7	7.4	88.6	6.2						83.3	23.4	8.8	87.8
WC_F8_306	Dwarf	A	A	A	A	A	106.3	30.6	10	104.4	11.6						81.4	27.7	8.8	142.2	7						84.4	23.7	8.8	111.2
WC_F8_1	Tall	B	B	B	B	B	165.8	31.2	8.6	47.2	12.8						163.6	23.1	7.2	46.6	8.6						184.7	28.2	8.4	86.8
WC_F8_2	Tall	B	B	B	B	B	139	23.2	8.2	78.4	11.2						132.6	17.5	7.2	40.8	7.8						136.4	20.2	7.8	52.8
WC_F8_3	Tall	B	B	B	B	B	156.8	24.8	9.6	74	11						133.8	22.7	8.6	75.8	7.4						170.9	22.5	8.8	95.2
WC_F8_4	Tall	B	B	B	B	B	179.4	30.2	9.2	52.6	7.2						158.4	26.7	8.2	61.4	7.4						183.4	29.5	9.6	78.8
WC_F8_5	Tall	B	B	A	B	B	188.2	30.9	8.6	77.8	8.6						130.2	26.8	7.8	50.6	7						194.2	27.2	8.2	71.4
WC_F8_6	Tall	B	B	A	B	B	172.4	31.8	8.8	88.2	8.6	5	9.4	3.3	25.2	11.2	151.2	26.3	7.6	77.6	6.4	4.9	9.5	2.9	23.9	10.5	171.4	27.3	8.6	70	3.9	8.9	2.9	22.5
WC_F8_7	Tall	B	B	A	B	B	153.8	27.4	9.4	45.8	9.6						124.2	23.6	6.8	59.2	6.8						161.1	24.2	9	55.2
WC_F8_8	Tall	B	B	B	B	B	163	30.9	9.6	79	10						121.2	34.3	8.4	42.2	7.2						178.2	27.4	8.8	89
WC_F8_9	Tall	B	B	B	B	B	164.1	25.5	8.4	86.4	11.8						117	22.8	7.2	49.6	9						166.1	23.7	8	71.8
WC_F8_10	Tall	B	B	B	B	B	170.6	27.5	8.8	70.4	14						125.2	29.6	7	60.6	7.6						188.8	26.7	9	84.2
WC_F8_11	Tall	B	B	B	B	B	156.3	27.4	8.8	106.4	8.2						142.2	24.8	8.6	78	7.8						150.9	22.1	9	93
WC_F8_13	Tall	B	B	B	B	B	160.7	25.1	7.6	76.2	5.8						143	18.6	6.8	32	6.2						160.6	20.2	8.4	71.2
WC_F8_14	Tall	B	B	B	B	B	169.7	31.3	9.2	78.8	10.2	4.3	9.1	3.2	24.2	5.9	143	24.9	8.4	85	7.2	5.4	9	3.3	23.3	7.5	183.6	26.4	9.6	95.4	4.8	9.3	3.3	24
WC_F8_15	Tall	B	B	A	B	B	180.3	28.7	8	77.4	7.6						139.9	28	8	83.8	9.4						170.7	24.7	8	90.2
WC_F8_21	Tall	B	B	B	B	B	169.2	25.2	8.4	95.6	8						124.8	22.9	6.8	62.8	7.2						163.8	21.8	8.4	80.8
WC_F8_22	Tall	B	B	B	B	B	149.8	21.6	8	84.6	7.2						122	24	7.4	55.6	9.2						148.2	23	8.4	73
WC_F8_23	Tall	B	B	B	B	B	153.5					3.7	9.7	2.8	25	7.2	122.3	22.3	8.4	43	8	4.4	9.5	2.8	23	8.6	144.9	20.7	7.8	71.6	3.9	9.4	2.9	23.6
WC_F8_24	Tall	B	B	A	B	B	182	30.4	9	45	12.4						137.8	33.9	8.2	87.6	8.2						167.6	27.6	8	65.8
WC_F8_25	Tall	B	B	B	B	B	170.6	28.8	8.4	73.2	8.8						114.2	31.7	7.8	71.4	6.2						164.4	23.6	8.4	56.4
WC_F8_26	Tall	B	B	A	B	B	150.6	23.7	8.8	76.4	8.6	3.9	10.2	2.7	26	10.2	118.8	25.2	8.2	78.4	7.6	5.2	9.9	2.8	25	8.2	136.8	21.8	8.8	77.4	4.8	9.9	2.8	24.8
WC_F8_29	Tall	B	B	A	B	B	184.6	30	9.4	59.8	8.2						127.5	31.7	8.4	88.2	8.4						175.4	24.9	9.6	121.8
WC_F8_30	Tall	B	B	B	B	B	194.7	32.8	9.8	120	8						162.4	31.3	7.8	85.6	5.2						178	28.6	9.8	115.2
WC_F8_31	Tall	B	B	B	B	B	164.4	27.5	8.4	84.2	8.6						143.4	27.7	7	58	7.4						157.8	28.3	8.4	79.8
WC_F8_32	Tall	B	B	B	B	B	166	29.8	8.6	80.8	9.6	4.1	10.2	3	26.2	8.8	148.8	26	8.2	74	5.2	4.9	9.6	3	24.9	6.7	134.8	24.1	8.6	104	4.1	9.8	2.9	25.6
WC_F8_35	Tall	B	B	B	B	B	150.8	23.6	7.6	55.6	9.8						137.6	21.2	7.4	50.8	6.6						143.1	21.8	7.8	42.2
WC_F8_36	Tall	B	B	B	B	B	161.3	27.3	8	68.4	9						143.4	25.1	6.2	47.2	6						155.6	25.9	8	64.4
WC_F8_37	Tall	A	A	B	A	B	157.5	30	8.6	79.2	10.4	4.8	10.5	3	27.6	7.1	133	26.1	8	52.8	6.4	5.2	9.7	3	24.7	9.2	149.9	25.3	9.4	62.8	4.6	9.5	2.8	23.8
WC_F8_38	Tall	B	B	B	B	B	157.2	28.4	9.2	105.6	9						136.4	23.5	7.2	52.8	7.4						147	24.5	8	64
WC_F8_40	Tall	B	B	B	B	B	159.2	29.6	9.2	91	8.8						145.8	25.3	7.8	56.8	4.6						145.6	27.6	8.8	67.2
WC_F8_43	Tall	B	B	A	B	B	175.6	30.6	9.2	87.2	11	4	9.4	2.8	24	6.3	156.2	28	7.6	55.6	7	4.6	9.2	3.1	23.8	8.3	170.2	28.8	10	116.8	4.7	8.9	3.1	22.8
WC_F8_46	Tall	B	B	B	B	B	138	23.3	8.2	90.8	10.6						127.6	33.8	9.2	92.2	4.2						170.2	33.1	10.8	144.2
WC_F8_47	Tall	B	B	B	B	B	164.2	30.4	8.4	108	15.8						115	34.6	7.8	85.2	6						146.6	26	10	129
WC_F8_48	Tall	B	B	B	B	B	152.6	22.9	8.2	69	10.4						141	21.5	7.4	64.8	6.2						139	20.7	8	77.2
WC_F8_49	Tall	B	B	B	B	B	171.2	28.4	9	85.8	7						147	28.5	8	45.6	4.6						140.7	26.1	7.8	77
WC_F8_50	Tall	B	B	B	B	B	154	23.5	8.2	89	6.2	4.8	9.9	3	27.7	8.1	142.8	20.1	6	44.4	5	5	9.3	3	22.5	12.2	143.2	23.5	8	66.6	4.4	9	3	22.7
WC_F8_52	Tall	B	B	B	B	B	169.1	27.7	8.8	113.6	7.4						140.8	22.9	5.6	65	4.6						152.8	24.7	8.4	84.6
WC_F8_53	Tall	B	B	B	B	B	161	30.8	9	84.8	8.2						142.8	22.9	6.4	65	4.6						157.4	24.6	8.2	77.2
WC_F8_55	Tall	B	B	B	B	B	182.6	32.6	8.8	74.2	8.4	3.7	9.5	2.7	25.4	11.9	120.3	30.3	7.4	53.4	5.2	4	9.3	2.8	24	15.8	165.4	29.4	8.6	72.4	3.4	9	2.8	22.9
WC_F8_56	Tall	B	B	B	B	B	165.5	27.7	8.6	97.6	9.6						139	25.2	7	52.6	6.2						144.9	26	8.2	70.8
WC_F8_57	Tall	B	B	B	B	B	163.8	28.1	9.4	94.8	8.2	3.6	10.4	2.9	27.6	9.3	148.4	25.2	6.8	50	6.4	5.5	9.8	3.1	24.4	12.5	134.4	22.5	8.6	73.6	4.3	9.9	3.2	25.8
WC_F8_58	Tall	B	B	B	B	B	153.5	26.6	9	95.8	8.2						140.4	19.3	6.4	53	6.2						160.7	26.5	8.2	73.2
WC_F8_60	Tall	B	B	A	B	B	182.7	32	9.6	149.6	7						161.8	29.1	8.2	69.4	5.6						175.5	30.9	10.2	140.2
WC_F8_62	Tall	B	B	B	B	B	184.2	32.2	9	55.4	11.4						174.6	29.2	6.8	85.8	4.8						179.8	28.5	8.8	127.6
WC_F8_63	Tall	B	B	A	B	B	171.6	27.6	8.6	89.2	12.8						143.6	32.4	7.6	76	9.6						176.1	30.1	8.8	92.6
WC_F8_65	Tall	B	B	A	B	B	170.8	31	9	95.6	9.6						140.4	26.8	7.6	58.8	6						159.4	28.5	8.6	84
WC_F8_71	Tall	B	B	B	B	B	165.1	26.8	9	124.8	10.2						130	19.3	7.2	49.8	8.2						163.7	23.6	8.6	81.6
WC_F8_72	Tall	B	B	A	B	B	147.2	25.1	8.4	113.2	7.6						137.6	22.5	7.6	48.6	7.8						155.7	24.4	8	88.4
WC_F8_74	Tall	B	B	A	B	B	178.6	29.8	8.4	95.4	11	3.8	9.1	2.9	25.4	6.6						4.7	9.2	3.2	24.7	13.5	178.2	26.4	8	102.4	4.3	9.2	3.1	23.8
WC_F8_75	Tall	B	B	B	B	B	161.9	27.6	7.8	59.6	12						142	22.9	6.6	40.4	5.8						162.5	24.8	8.2	78.6
WC_F8_77	Tall	B	B	B	B	B	164.9	28.1	8.2	96.2	8.8						145	25	6.4	36.6	7.2						169.3	27	7.6	51.4
WC_F8_78	Tall	B	B	B	B	B	151.9	38.7	10.6	73.2	10	5	10.2	3.2	26.7	8	147.2	34.2	9	73.8	7.4	5.4	9.8	3.1	25.3	10.7	174.1	30	10.6	121.8	4.9	9.7	3.1	25.2
WC_F8_81	Tall	B	B	B	B	B	157.1	28.5	8.6	88.4	10.6						122.9	27.9	7.6	57.8	11.4						161.5	26.4	8.2	64.8
WC_F8_82	Tall	B	B	B	B	B	169.2	29.7	7.8	62.6	9.4	5.3	9.8	3.2	27.4	8	135.6	26	7.4	59.4	7.8	5.9	9.6	3.3	25.6	6.9	174.6	28.8	8	85.8	4.8	9.1	3.1	23.8
WC_F8_88	Tall	B	B	A	B	B	156.2	26.6	8.4	90	9.2						141.8	24.4	6.8	59.6	9						148.6	25	7.2	71.2
WC_F8_90	Tall	B	B	B	B	B	171.1	31.8	9.4	90.2	10.2						122.4	29.2	8.4	95.4	7.8						170.1	26.6	9.2	102.6
WC_F8_91	Tall	B	B	B	B	B	148.3	27	8.6	71.2	11.6						125.4	23.2	7.8	65.8	7.4						151.9	24	8.2	86.8
WC_F8_94	Tall	B	B	B	B	B	175.3	29.1	9.2	88.6	9.6						137.3	28.7	8.6	88.8	11.8						178.6	27.3	9	102
WC_F8_98	Tall	B	B	A	B	B	175.8	29.6	8.8	92.2	10.4						142.1	27	7.4	43.4	9						168.5	27.7	7.8	81.8
WC_F8_99	Tall	B	B	B	B	A	155.8	24.3	7.8	47.8	9						123.4	25.2	7.6	55.2	10.4						159.5	24.5	7.6	52.6
WC_F8_100	Tall	B	B	B	B	B	160.6	27.2	7.8	62.2	10.6	4.4	9.4	2.9	24.1	9.9	131.6	30.3	8	50	11.6	5.2	9.2	3.1	23.9	11.5	185.8	28.2	7.6	61.6	4.1	8.7	3	21.7
WC_F8_101	Tall	B	B	A	B	B	185	40	10.2	142.2	9						152.3	30.6	9.8	85.6	12.4						198.4	35.7	10.4	139.4
WC_F8_102	Tall	B	B	B	B	B	171.6	28	8.2	91.6	9	4.2	10.4	2.8	25.8	10.2	155.6	32.2	8.2	53.6	10.2	5.7	10.2	3.1	26.2	9.7	185.4	28.2	8.2	62.2	4.8	10.1	2.9	25.1
WC_F8_103	Tall	B	B	B	B	B	170	28.9	9	87.8	9.4	4.1	9.8	2.8	25.6	7.5	139.4	29.5	7.6	63.2	11	5.2	9.3	2.9	23.7	6.3	173.4	26.4	8.2	73.4	4.8	9.4	3	23.7
WC_F8_108	Tall	B	B	B	B	B	143	24.3	8.8	95	7.8						153.5	33.4	9.8	120.6	10.4						185.6	27	10.2	147.6
WC_F8_109	Tall	B	B	B	B	B	168.8	33.8	9.6	59.4	8.8						144.8	31.6	10	106.2	9.8						197.9	38.1	10	138
WC_F8_110	Tall	B	B	B	B	B	146	27.8	9.2	100.6	7.6						184.4	34.4	10	119	8						157.3	28.8	8.2	102.4
WC_F8_113	Tall	B	B	B	B	B	163.8	28.2	9.6	97.6	9.6	3.5	9.4	2.8	24.1	10	141.2	29.8	9.2	93.8	7.8	4.9	9.2	3	23.5	8.1	149.2	31	8.8	86.8	4.5	9.3	3	24
WC_F8_114	Tall	B	A	B	B	B	146.6	28.5	9	65	8.4						126.4	31.5	8.8	82.6	10.2						135.5	26.3	8.7	84.3
WC_F8_115	Tall	B	B	B	B	B	145.8	25.8	9	98.8	7.2	4.4	9.5	2.9	25.2	10.8						3.6	9.1	2.6	22.7	9.7	156.5	28	8	85.2	4
WC_F8_116	Tall	B	B	B	B	B	163.6	33.1	9.6	127.6	8.6						132	32.9	8.2	66.8	7.2						156.4	27.4	7.8	90
WC_F8_117	Tall	B	B	B	B	B	165	25.8	10	79.6	7.2						131.4	32.2	8.8	75	12.6						168.8	29.8	9.4	73.2
WC_F8_118	Tall	B	B	A	B	B	155.2	31	8.2	90.8	8						129.7	31.8	7.2	37.8	7.4						160.8	31.4	7.8	49
WC_F8_119	Tall	B	B	A	B	B	175.8	30.6	9.2	129.6	9.4						153.7	34.6	9	122	11						183.3	34	8.6	122.6
WC_F8_122	Tall	B	B	A	B	B	181.6	32.6	9	100	10.4						151	34.4	9	80.2	13.2						160.3	33.2	9.2	79
WC_F8_123	Tall	B	B	B	B	B	186	32.5	9.8	141.6	7.6						154.8	38.8	9	92	10.4						162.8	34	8.6	112.6
WC_F8_124	Tall	B	B	B	A	B	164.8	25.1	9	86.4	8.2	4.5	9.8	2.9	24.6	10.5	173.7	33.2	10.4	122.4	13.8	4.5	9.3	2.7	22.6	11.4	187	33.8	10.4	148.4	4.1	9.5	2.9	23.6
WC_F8_126	Tall	B	B	B	B	B	154.1	28.3	8.2	74.6	8.6						139.1	30.9	7.6	54.8	12.6						158.6	26.1	8.4	58
WC_F8_127	Tall	B	B	B	B	B	168.8	26.8	8.6	100.2	8.2	3.7	9.6	2.8	25.2	9.8	126.6	24.2	7.6	65	7.2	5	10.1	3.1	25.3	8.9	160.6	23	7.4	65.6	4.4	9.9	3	24.7
WC_F8_128	Tall	B	B	B	B	B	169.8	28	8.2	64.6	8.4						144.4	29.8	8.6	90	10.6						154.7	22.9	7.8	73.8
WC_F8_129	Tall	B	B	B	B	B	167.8	27.6	9	105	8.6	4.5	9.9	3	25.3	8.7	124.6	29.2	8.8	78	7.2	4.7	9.3	3	23.5	17.3	165	27.7	8.4	87.8	3.9	9.1	2.9	23.2
WC_F8_132	Tall	B	B	A	B	B	172	31.3	10.8	101	6						141.9	34.3	9.8	115.2	11.2						183.1	25.4	9.4	115.8
WC_F8_133	Tall	B	B	B	B	B	166.2	25.8	8.8	63.2	7.2						162.3	34.8	8	81.6	9.2						178.6	27.8	8.6	73.4
WC_F8_134	Tall	B	B	B	B	B	163.1	27.6	9.4	103	9.8						162.4	36.5	9.8	126.4	15						188.2	33.3	10.8	165.8
WC_F8_136	Tall	B	B	B	B	B	152.2	27.3	8	62.4	10	3.9	9.7	3	25.9	8.9						5	9.8	3.1	25.1	8.7	170	24.2	8.2	64.6	4.7	9.5	3.1	24.4
WC_F8_138	Tall	B	B	A	B	B	156.1	23	8.4	64	9.2						138.4	23.2	7.6	64.6	11.2						156	24.4	7.6	58
WC_F8_140	Tall	B	B	A	B	B	171.5	34.6	9.4	101.2	11.4	3.3	9.7	2.5	24	9.1	157.6	34.6	9.8	109.4	9.6	5.1	9.9	2.9	24.7	10.2	185.4	36.2	9.6	104.2	5	10.1	3.1	25.5
WC_F8_143	Tall	B	B	B	B	B	168.6	33.6	9.2	118.4	10.4						153.5	35.1	9.6	102	11						179.9	33	9	111.2
WC_F8_145	Tall	B	B	A	A	B	147.2	32.3	9.2	117.8	9.4	4	9.2	2.7	23.7	7.7	169.9	39.5	9.8	97.8	13	4.5	8.9	2.9	22.5	8.1	183.3	32	11	132.8	4	9.1	2.9	23.1
WC_F8_147	Tall	B	A	B	B	B	160.7	28.9	8.6	104.6	6						144.6	32.4	8.4	113.2	9.6						177.6	28.3	8.4	74.2
WC_F8_148	Tall	B	B	B	B	B	153.1	24.5	8.8	84.8	9						142.2	28.3	8.4	95.2	11.2						151.4	23.6	8.8	51.4
WC_F8_149	Tall	B	B	B	B	B	164.3	38.5	9.6	144	9						132.8	32.9	8.8	102.4	9						173.4	30.8	9.4	106
WC_F8_150	Tall	B	B	B	B	B	163.6	26.6	9.4	100	7						152.1	31.5	8.6	103.4	13.8						163.8	26.2	9.2	101.4
WC_F8_156	Tall	B	B	B	B	B											143.8	31.9	8.4	80.4	12.2						156.5	26.1	8.4	63.2
WC_F8_159	Tall	B	B	B	B	B	137.9	22.9	8.2	56.6	7.8	4.3	9.6	2.9	25.2	10.4	134.5	26.1	8.2	84	14.4	4.7	9.5	3	24.2	12.1	139.2	21.1	7.4	50.6	2.8	9.3	3	23.9
WC_F8_160	Tall	B	B	B	B	B	147.3	25	8.8	106	9.4						127.8	27.8	8.4	69.2	8.2						163.6	25.3	8.6	74.6
WC_F8_162	Tall	B	B	B	B	B	138.4	24.8	8.4	58.2	9.2	3.8	9.2	2.9	23.1	7.9	127.5	27.2	8.4	81.6	11.2	4.3	9	2.9	22.9	11.3	146.4	23.3	7.6	67.8	4	10	3	25.3
WC_F8_166	Tall	B	B	B	B	B	145.8	27.6	9.2	77.4	6.2						135.7	32.9	9.4	130.2	9						164.7	27.4	9.2	107.4
WC_F8_167	Tall	B	B	A	B	B	142.6	26.6	7.8	92.2	6.4						123.3	32.4	8.6	112.8	10.2						151.2	27.9	8	86.6
WC_F8_170	Tall	B	B	B	B	B	158.2	34.1	8.6	89.4	8.6						133.3	34.1	8.6	127.6	12						162.6	32.4	9	145.4
WC_F8_172	Tall	B	B	B	B	B	160.1	35.6	9	129.4	7						143.3	39.2	8.8	105.6	8.6						148.2	29.4	8.8	81
WC_F8_174	Tall	B	B	B	B	B	151.9	37.4	9.8	137	6.6						147.5	35.5	9.2	63.4	8.6						160.3	34.4	9.4	98
WC_F8_175	Tall	B	B	B	B	B	132.4	21	8.6	57	4.8	3.8	10.1	2.7	25.2	9.5	156.2	36.3	9.2	81.8	10.4	4.4	8.8	2.8	22.6	9.9	171.4	30.5	9.6	139.6	4.4	9.7	2.8	24.4
WC_F8_176	Tall	B	B	B	B	B	149	37	10.2	134.8	5.2						152.3	34.8	10.4	137.2	13.8						178.6	31.5	10.4	124.8
WC_F8_178	Tall	B	B	B	B	B	152.5	29.2	9.8	57.2	7.6	4.4	10.1	3	27.3	9.3	155.4	29.2	10.4	96.6	12.8	6.6	9.8	3.2	25	9	163.3	30.3	9.4	127.2	5.2	9.8	3.3	25.6
WC_F8_181	Tall	B	B	B	B	B	156.1	28.5	9.8	136.2	5.4						148.9	32.6	9.6	84.4	8.6						168	28.2	9.6	132
WC_F8_184	Tall	B	B	B	B	B	140.7	28	7.6	52.6	10.4	5.3	10	3.1	28	12.4	129.5	31.3	8	91	10.8	5.8	9.8	3.2	25.4	14	155.9	24.5	9	96	5.2	9.8	3.2	25.1
WC_F8_185	Tall	B	B	B	B	B	157.5	37	10	115.4	9						138.1	35.5	9.6	91.6	7.2						162.8	32.1	9.6	94.8
WC_F8_186	Tall	B	B	B	B	B	156	31.5	9.6	122.6	10.6						141.5	33.9	9.2	109	8						147.9	25.4	8.6	113.4
WC_F8_187	Tall	B	B	B	B	B	151.2	33.9	10.6	91	7.6	5.1	10.1	3	26	9.1	141.3	36.2	10.4	137.6	8.4	5.5	9.6	3.1	24.3	10.7	157.4	29.6	10.2	143	4.9	9.6	3	24.6
WC_F8_189	Tall	B	B	B	B	B	158.8	31.3	8.2	104.4	12.4						135	34.8	7.8	85.8	7.2						167.2	26.5	8.8	88.2
WC_F8_190	Tall	B	B	B	B	B	165.1	29.6	8.6	90.4	8.2						136.5	33.6	8.6	117.6	17						166.7	26.6	8.8	93
WC_F8_191	Tall	B	B	B	B	B	173.3	29.4	7.8	70.8	9.6						151.6	33.6	8	109.8	13.2						170.2	28.2	7.6	73
WC_F8_198	Tall	B	B	B	B	B	158.2	36.1	9.4	86.2	12						139.8	33.8	8.8	109	13.6						141.2	28.5	8.8	64.6
WC_F8_207	Tall	B	B	A	B	B	170.6	34.3	9.8	88.2	9.8						168.1	33.6	10	126.2	17.8						169	31.6	8.8	132.4
WC_F8_208	Tall	B	B	B	B	B	138	22.2	8.6	105.2	11.4						167	30.8	8.4	53.6	15.6						175.7	25.4	8	75.2
WC_F8_210	Tall	B	B	B	B	B	178.7	35.9	9.2	134	8.8						173.2	36	10.2	131.4	12.8						173.1	36	10.2	150.2
WC_F8_213	Tall	B	B	B	B	B	166.4	23.1	7.6	60.6	11.6						142.3	23.8	7.2	60.4	13.6						156.8	19.9	7.2	53
WC_F8_214	Tall	B	B	A	B	B	163.3	28.8	8.2	67	11.4						149.6	30.1	7.8	76.2	13						158	26.2	7.2	63.2
WC_F8_218	Tall	B	B	A	B	B	150.5	28.2	9.2	78.4	8.4						131.5	32.1	9.2	93.4	11.2						155.5	26	8.4	88
WC_F8_219	Tall	B	B	A	B	B	157.6	32.8	9.8	142.2	9.6						131.8	30.9	9.2	107.2	14						152.8	29.6	9.2	97
WC_F8_221	Tall	B	B	B	B	B	184.8	34	9.8	78.2	11						158	36.5	9.2	109.2	12.8						174.9	29.8	9.4	100.8
WC_F8_223	Tall	B	B	B	B	B	178.8	35.4	9	108	10.4						144.4	37.4	8.6	105.8	13.6						164.5	37	9	108.6
WC_F8_228	Tall	B	B	B	B	B	167.4	35.2	9.2	117.8	8						141.9	34.8	9	61.6	11.8						162.8	35.5	10	105.8
WC_F8_229	Tall	B	B	B	B	B	170.1	28.9	9.8	140.8	11.6						145.1	33.1	9.2	90.6	10						158.3	24.6	8.6	128.4
WC_F8_231	Tall	B	B	B	B	B	150.9	28	9.2	108	13.2						129.2	28.2	9	69.8	12.6						144	24.5	8.2	88.2
WC_F8_232	Tall	B	B	B	B	B	161.4	23.2	9	107.6	9						132.1	24	8.8	60.4	11						149.4	22.3	8	92.8
WC_F8_233	Tall	B	B	A	B	B	176.9	32.2	10	93.8	11						144.3	32.2	9.8	77.4	10.4						173.2	28.8	10	84.4
WC_F8_234	Tall	B	B	B	B	B	169	29.8	9	117.4	13.4						150.1	29.8	9.2	96.4	10.4						178.4	27.6	9	94.4
WC_F8_235	Tall	B	B	B	B	B	176.8	29	8.4	84.2	11						135.1	26.8	8	92.6	9.4						173.5	27.7	8.8	77.6
WC_F8_236	Tall	B	B	B	B	B	158.7	24	8	100	8.6						145	24.6	9.4	69	9.2						156.8	22.2	8.2	73.8
WC_F8_238	Tall	B	B	B	B	B	175.3	27.7	9.6	123	9.4						148.7	31.8	8.2	92.2	9						170.9	27.1	8.4	103
WC_F8_239	Tall	B	B	B	B	B	167	31	8.6	74.4	9.6						148.1	30.4	8.2	69.2	10						158.8	28.5	7.8	81.4
WC_F8_241	Tall	B	B	B	B	B	169.9	30.3	9	90.2	10.6																171.9	30.4	8.8	98.8
WC_F8_247	Tall	B	B	A	B	B	174.2	31.3	8.2	73.8	11.6						139.9	26.3	7.8	67.4	7.4						165.7	28.1	8	98.2
WC_F8_248	Tall	B	B	B	B	B	149.6	31.4	8.6	136.2	11.2						119.7	30.9	10	112.4	10.2						156.6	34.5	10.8	117.4
WC_F8_253	Tall	B	B	B	B	B	143.4	25.8	7.8	92.8	10.6						118.8	24.6	8.4	66	7						156	32.6	7.2	118.2
WC_F8_255	Tall	B	B	B	B	B	177.4	28.4	9	125	6.8						139.6	27.6	8.6	80	6.4						187.8	34.4	8.4	110.4
WC_F8_258	Tall	B	B	B	B	B	166	37.7	10.6	82.6	9.6						129.6	35.4	8.3	72.6	9.8						165.3	32.9	8.2	62.6
WC_F8_259	Tall	B	B	B	B	B	153.2	26.4	8.4	103.4	7.8						135.6	27.2	7.8	66.8	6.2						146.7	28.4	9.8	82.4
WC_F8_265	Tall	B	B	A	A	B	154.5	25.3	8	87.6	12.2						126.4	30.7	9.2	119	6.8						174.9	33	9	117.2
WC_F8_267	Tall	B	B	B	B	B	176.9	32.9	9.2	77.6	11						163	29.1	7.6	47.6	6						178.7	32.9	9	106.6
WC_F8_270	Tall	B	B	B	B	B	164.2	25.8	9.2	60.8	10.2						141.3	24.4	7	50.8	5.4						165	22.5	8.2	81.8
WC_F8_272	Tall	B	B	B	B	B	169.5	29.4	7.8	87.2	10.8						158.2	30.2	7.6	66	6.8						189.2	31.6	9.4	87.4
WC_F8_273	Tall	B	B	B	B	B	145.9	24.5	9.6	59	10.6						136	24.9	7.4	55	5.4						151	28.5	9.2	98.4
WC_F8_276	Tall	B	B	B	B	B	167.5	31.8	10	99.2	13						148	24	7	47.4	8.2						184.5	28	9.2	125
WC_F8_279	Tall	B	B	B	B	B	160	28.2	9	79.8	10.2						124.8	24	7.2	80	5.6						158.3	23.7	9.2	81.4
WC_F8_283	Tall	B	B	B	B	B	167.2	33.1	9.2	63.8	12.2						152.5	22.1	7	50.2	6						161.6	26.8	9.2	111.4
WC_F8_288	Tall	B	B	B	B	B	155.4	28	8.8	63.8	10.2						110.6	27.2	6.4	51.2	7.2						167.1	25.4	8.6	76.4
WC_F8_290	Tall	B	B	B	B	B	151	35.3	9.6	80.4	10.8						134.6	29.4	7.8	119.8	5.6						152.2	32.6	9.8	100.8
WC_F8_291	Tall	B	B	B	B	B	164.4	36.9	10.6	131.4	10.4						140.6	31.8	8.2	131	6.4						155.7	26.2	9.8	107.2
WC_F8_292	Tall	B	B	A	B	B	163.4	33.8	9.2	97	12						138.2	31.8	7.8	50.4	7.8						170.5	31.2	8.6	69.6
WC_F8_293	Tall	B	B	B	B	B	164.8	30.6	9	84.4	12.2						147.6	29.1	8	64	7.4						158.1	28.8	8.8	113.4
WC_F8_294	Tall	B	B	B	B	B	167.7	32.8	9	83.8	12.2						141.2	25.3	8	76.6	7						151.6	28.5	8.4	78.6
WC_F8_300	Tall	B	B	B	B	B	144.8	30.4	10.8	121.6	11.6						138	24.2	8.8	67.6	6						151.4	24.8	10	104.4
WC_F8_302	Tall	B	B	B	B	B	165.3	34.9	9.2	99.2	9.2						134.7	32.9	8.2	107	7						154.4	33.5	9.2	113
WC_F8_303	Tall	B	B	B	B	B	156.1	26.1	10	83	11.2						137.8	27.2	7.8	82.6	5.4						148.8	23.8	9.4	121
WC_F8_83	Inc						133	22.9	8	79.4	9.2						118.3	25.5	7.6	95.6	8						122.9	19.6	8	58.8
WC_F8_106	Inc						97.6	21.4	8.6	91.4	7.8						117.06	27.92	9.2	72.4	10.6						112.4	24.7	9.4	106.2
WC_F8_165	Inc						113.8	18.8	7.8	96	6.6						111.8	23.2	8	65.2	14.6						134.5	21.8	8.4	55
WC_F8_269	Inc						106.1	27.9	9.2	51.2	10.6						95.2	22.4	7.4	41.2	5.4						160.1	26.9	9	98.8
WC_F8_278	Inc						131.9	27.9	9.4	89.2	10.4						75.3	23.8	7.2	49.2	8.4						124.5	25.5	9.6	106
# RIL lines were independently grouped as tall or dwarf according to the plant height in each environment of testing, and only lines were consistent in grouping across the environments to be retained for further analysis. Lines with plant height equal or greater than 130cm, 110cm, and 130 cm in 2018-2019 (WJ), 2018-2019 (CZ) and 2019-2020 (WJ), respectively, were grouped as tall. Inc represents l…
