# Supplementary material for: Position Validation of the Dwarfing Gene Dw6 in Oat (Avena sativa L.) and Its Correlated Effects on Agronomic Traits
Source: Front Plant Sci. 2021 May 20;12:668847. doi: 10.3389/fpls.2021.668847 (PMC8172587; doi:10.3389/fpls.2021.668847)
Supplement: Supplementary file 6 [file Table_2.XLSX]

## Sheet: table S1
Table S2. Allelic variation of marker SSR120 in 48 diverse oat accessions and 14 near-isogenic lines contrasting for Dw6
Namea	Origin	Phenotype	SSR120
OT207	Manitoba, Canada	Dwarf	A
Terra	Manitoba, Canada	Tall	B
Potoroo	South Australia, Australia	Dwarf	A
Exeter	Canada	Tall	B
Marion	Quebic, Canada	Tall	B
Kanota	Kansas, United States	Tall	B
Ogle	Illinois, United States	Tall	B
Dal	United States	Tall	B
Pin-5	Hebei, China	Tall	B
Wudalang	Hebei, China	Tall	B
Dayingpan	Shanxi, China	Tall	B
Yingfeng	Shanxi, China	Tall	B
Jidu	Sichuan, China	Tall	B
Zaoyan_1	Japan	Tall	B
A11-1	Inner Mongolia, China	Tall	B
Pin_4	Shanxi, China	Tall	B
Jinyan_2	Shanxi, China	Tall	B
766-38-2-1	Hebei, China	Tall	B
Provena	Idaho, United States	Tall	B
AC Ronald	Manitoba, Canada	Dwarf	A
Sesqui	Minnesoda, United States	Tall	B
TAM O-301	Texas, United States	Tall	B
Drummond	Newzealand	Dwarf	A
Furlong	Manitoba, Canada	Tall	B
IL02-8658	Illinois, United States	Tall	B
IL98-10145	Illinois, United States	Tall	B
Buckskin	Illinois, United States	Tall	B
Leggett	Canada	Tall	B
MAM17-5	Wisconsin, United States	Tall	B
CDC ProFi	Saskatchewan, Canada	Tall	B
SO-1	Saskatchewan, Canada	Tall	B
Kangaroo	Australia	Tall	B
Bullion	Aberystwyth, United Kingdom	Tall	B
Firth	Einbeck, Germany	Tall	B
VAO-48	Ottawa, Canada	Tall	B
Sylva	Sainte-Foy, Canada	Tall	B
Belinda	Sweden	Tall	B
Pg11	Manitoba, Canada	Tall	B
Pg16	Manitoba, Canada	Tall	B
Cherokee	Iowa, United States	Tall	B
UFRGS_881971	PortoAlegre, Brazil	Tall	B
AC Pinnacle	Manitoba, Canada	Tall	B
Freddy	Germany	Tall	B
Pusa hybrid g	Bihar, India	Tall	B
Akiyutaka	Japan	Tall	B
Mn811045	Minnesoda, United States	Tall	B
Clintland_64	Indiana, United States	Tall	B
AC Rigodon	Manitoba, Canada	Tall	B
517-T-01		Tall	B
517-S-01		Dwarf	A
521-T-02		Tall	B
521-S-02		Dwarf	A
521-T-03		Tall	B
521-S-03		Dwarf	A
524-T-02		Tall	B
524-S-02		Dwarf	A
525-T-01		Tall	B
525-S-01		Dwarf	A
525-T-02		Tall	B
525-S-02		Dwarf	A
525-T-03		Tall	B
525-S-03		Dwarf	A
a Lines with names started with numbers are near isogenic lines contrasting for Dw6 provided by Molnar et al. (2012)
